# Supplementary material for: Methyl-CpG-binding protein 2 drives the Furin/TGF-β1/Smad axis to promote epithelial–mesenchymal transition in pancreatic cancer cells
Source: Oncogenesis. 2020 Aug 26;9(8):76. doi: 10.1038/s41389-020-00258-y (PMC7450052; doi:10.1038/s41389-020-00258-y)
Supplement: Supplementary file 7 — Table 1 [file 41389_2020_258_MOESM7_ESM.xlsx]

## Sheet: Sheet1
Table 1: DNA and RNA nucleotide sequences
MeCP2-F	CAGCGTCTGCAAAGAGGAGA
MeCP2-R	GCTCCTCTCTGTTTGGCCTT
MMP2-F	CACAGGAGGAGAAGGCTGTG
MMP2-R	GAGCTTGGGAAAGCCAGGAT
MMP9-F	TTCAGGGAGACGCCCATTTC
MMP9-R	TGTAGAGTCTCTCGCTGGGG
Furin-F	CCAAAGACATCGGGAAACG
Furin-R	TTAAACCCATCTGCGGAGTAG
GAPDH-F	TGGGGAAGGTGAAGGTCGG
GAPDH-R	CTGGAAGATGGTGATGGGA
TGFβR1-F	CTGTGAAGCCTTGAGAGTAA
TGFβR1-R	TGACTGAGTTGCGATAATGT
TGFβ2-F	GTGAAGAACTAGAAGCAAGA
TGFβ2-R	GCAATAACATTAGCAGGAGA
TGFβ3-F	TCAAGAAGCAGAAGGATCAC
TGFβ3-R	TGTCGGAAGTCAATGTAGAG
ChIP-PCR1-F	ACTAAACGGCCCATTGTTGTG
ChIP-PCR1-R	ACGTCACAGGATGGTGGTTAG
ChIP-PCR2-F	ATCCGACCCAAGATGTTGATAATG
ChIP-PCR2-R	CTGGTCTCGCACTCCTGAC
ChIP-PCR3-F	GTGGTCTCTGGCTTCCTATGGAC
ChIP-PCR3-R	CTTCCGCCAGCTCCAGCTC
MeCP2-all-F	CCGGAATTCAATGGTAGCTGGGATGTTAGG
MeCP2-all-R	CGGGGTACCGCTAACTCTCTCGGTCACGG
shMeCP2-F	CCGGGAGAGCGCAAAGACATTGTTTCTCGAGAAACAATGTCTTTGCGCTCTCTTTTTG
shMeCP2-R	AATTCAAAAAGAGAGCGCAAAGACATTGTTTCTCGAGAAACAATGTCTTTGCGCTCTCG
shEGFP-F	CCGGTACAACAGCCACAACGTCTATCTCGAGATAGACGTTGTGGCTGTTGTATTTTTG
shEGFP-R	AATTCAAAAATACAACAGCCACAACGTCTATCTCGAGATAGACGTTGTGGCTGTTGTA
